# Supplementary material for: Genome-Wide Identification and Expression Analysis of the ClHMGB Gene Family in Watermelon Under Abiotic Stress and Fusarium oxysporum Infection
Source: Int J Mol Sci. 2025 Dec 23;27(1):157. doi: 10.3390/ijms27010157 (PMC12786108; doi:10.3390/ijms27010157)
Supplement: Supplementary file 1 [file ijms-27-00157-s001.zip › Supplement Table.xlsx]

## Sheet: Sheet1
Table S1. List of primers used in this study.
Primer	Sequence (5'-3')	Useage
Claactin-7-F	GTCGTACAACAGGTATTGTG	qRT-PCR
Claactin-7-R	AAGGTCCAGACGGAGGATAG
ClHMGB1-F	GCTCGATGTGATGAGTGCG
ClHMGB1-R	CTTTGCAACCTCCTTAACGCC
ClHMGB2-F	CAAGGGGACACGGGATTATG
ClHMGB2-R	CCTTGCCAACATCACGCATC
ClHMGB3-F	CATAATGAAGGGGTCCAAGGG
ClHMGB3-R	TTCCGACTGCAGATACTGCC
ClHMGB4-F	CTGTGTCCCTCAAGCGCCA
ClHMGB4-R	GAGGTGGCTGCTCTGGATG
ClHMGB5-F	CCAGCAGTTTCTCCGAGTTC
ClHMGB5-R	CGGTGGAGGTAGCACCATC
ClHMGB6-F	CTCGAGGTAGCCAAGATAGCA
ClHMGB6-R	GCTTGTTGGGATCCACAGTC
ClHMGB7-F	TCATGGAGGAGTTCAGGAAGC
ClHMGB7-R	GTCTTCCTCTCCACTCTCATC
ClHMGB8-F	CGTGGAGGCACTAACCCTG
ClHMGB8-R	CCCAATTACGACCACTGACAG
ClHMGB9-F	CTCCCGTCGGATTCGAAATG
ClHMGB9-R	CTTTACCAACAGCAGACACTG
PGreen-ClHMGB1-GFP-F	GAGGACAGCCCAAGCTACGCGTCTCGAGATGAAGGGGTCCAAGGGTAAG	Subcellular localization
PGreen-ClHMGB1-GFP-R	ATCCCCCGGGCTGCAGGAATTCGATATCTTAGTCATCGTCTTCATCAT
PGreen-ClHMGB2-GFP-F	GAGGACAGCCCAAGCTACGCGTCTCGAGATGGCAAAAGCGAAAAAGCC
PGreen-ClHMGB2-GFP-R	ATCCCCCGGGCTGCAGGAATTCGATATCTCCATCAATCTCCCAATCTT

## Sheet: Sheet2
Table S2. Syntenic HMGB gene pairs between watermelon and other species.
Watermelon vs Arabidopsis		Watermelon vs Tomato		Watermelon vs Rice		Tomato vs Arabidopsis		Tomato vs Rice		Rice vs Arabidopsis
Watermelon gene	Arabidopsis gene	Watermelon gene	Tomato gene	Watermelon gene	Rice gene	Tomato gene	Arabidopsis gene	Tomato gene	Rice gene	Rice gene	Arabidopsis gene
ClHMGB2	AtHMGB14	ClHMGB1	SlHMGB6	ClHMGB4	OsHMGB709	SlHMGB2	AtHMGB2	SlHMGB2	OsHMGB1	OsHMGB707	AtHMGB2
ClHMGB3	AtHMGB1	ClHMGB3	SlHMGB8	ClHMGB9	OsHMGB707	SlHMGB2	AtHMGB4	SlHMGB11	OsHMGB709	OsHMGB710	AtHMGB2
ClHMGB4	AtARID-HMG1	ClHMGB4	SlHMGB11	ClHMGB9	OsHMGB710	SlHMGB2	AtHMGB5			OsHMGB1	AtHMGB5
ClHMGB5	AtHMGB15	ClHMGB6	SlHMGB7			SlHMGB7	At3xHMG-box1			OsHMGB709	AtARID-HMG1
ClHMGB6	At3xHMG-box1	ClHMGB7	SlHMGB2			SlHMGB7	At3xHMG-box2
ClHMGB6	At3xHMG-box2	ClHMGB9	SlHMGB2			SlHMGB9	AtHMGB15
ClHMGB7	AtHMGB4					SlHMGB11	AtARID-HMG1
ClHMGB7	AtHMGB5
ClHMGB9	AtHMGB2
